# Supplementary material for: Influence of Both La Nina and Island Isolation During COVID-19 on the Epidemiology of Infectious Diseases in New Caledonia
Source: Epidemiologia (Basel). 2026 May 21;7(3):70. doi: 10.3390/epidemiologia7030070 (PMC13214734; doi:10.3390/epidemiologia7030070)
Supplement: Supplementary file 1 [file epidemiologia-07-00070-s001.zip]

Archive with 1 entries (1 files):
- epidemiologia-4249715-supplementary.pdf
